# Supplementary material for: Disagreeing on Whether Agreement Is Persuasive: Perceptions of Expert Group Decisions
Source: PLoS One. 2015 Mar 26;10(3):e0121426. doi: 10.1371/journal.pone.0121426 (PMC4374688; doi:10.1371/journal.pone.0121426)
Supplement: S2 Dataset — (ZIP) [file pone.0121426.s002.zip]

Archive with 1 entries (1 files):
- Influence_Expert_Agreement_Study1_Data.sav
